# Supplementary material for: Neurotransmission Sex Dichotomy in the Rat Hypothalamic Paraventricular Nucleus in Healthy and Infantile Spasm Model
Source: Curr Issues Mol Biol. 2025 May 21;47(5):380. doi: 10.3390/cimb47050380 (PMC12110120; doi:10.3390/cimb47050380)
Supplement: Supplementary file 1 [file cimb-47-00380-s001.zip]

Archive with 1 entries (1 files):
- cimb-3578405-supplementary.pdf
